# Supplementary material for: Acute respiratory distress syndrome in patients with COVID-19 vs. Non-COVID-19: clinical characteristics and outcomes in a tertiary care setting in Mexico City
Source: BMC Pulm Med. 2023 Nov 6;23:430. doi: 10.1186/s12890-023-02744-6 (PMC10626689; doi:10.1186/s12890-023-02744-6)
Supplement: Supplementary file 1 — Supplementary Material 1 [file 12890_2023_2744_MOESM1_ESM.xlsx]

## Sheet: Raw data base
Supplementary 1: Raw Data
Variable leyend in:			Variables
id	file_num	admission	discharge	COVID-19	age	sex	weight	height	height_m	ards_weight	bmi	saps_ii	apache_ii	sofa	dm	sah	copd	chf	ic	pao2/fio2	leukocytes	lymphocytes	d_dimer	crp	procalcitonin	platelets	bnp	troponin	rv_basal_diameter	rv_mid_diameter	rv_long_diameter	tapse	rv_s_wave	psap	tapse/psap	lvef	e_a	e_e'	facvd	mv	rrt	ecmo	mv_days	icu_days	hosp_days	death
1	1354316	02/08/2020	27/08/2020	1	88	1	70	175	1.75	70	22.8571	84	23	8	1	1	0	0	0	148	8.9	0.33	5370	6.49	0.92	195	14349	151	43	25	58	19	9.5	39	0.487179	59	1	8.705	20	1	0	0	28	28	28	1
2	1430434	2021-01-10		1	88	1	90	170	1.7	65.8	31.1419	38	13	9	0	0	0	0	0	164	7.5	0.67	1580	12.425	0.26	32	7461	95.2	54	35	70	16	13.6	97	0.164948	67	1	8.705	22	1	0	1	4	1	22	1
3	1089054	10/10/2020	22/10/2020	1	80	1	93	170	1.7	65.84	32.1799	41	11	4	0	0	0	1	1	98	20.9	0.84	2229	18.46	0.18	327	3853	32.4	65	60	80	23	20	72	0.319444	63	0.81	10	25	1	1	0	13	13	17	1
4	1168878	2021-01-31		1	46	1	68	175	1.75	71	22.2041	37	18	12	0	0	0	0	0	154	14.3	0.7	2350	18	0.26	281	2682	151	48	40	62	15	9	45	0.333333	50	1.3	8.4	25	1	0	0	1	1	1	0
5	1011125	09/10/2020	16/12/2020	1	71	1	110	175	1.75	70.34	35.9184	53	18	11	0	0	0	0	0	145	11.2	2.2	497	13.56	0.1	167	1690	63.8	47	32	75	18	10	33	0.545455	49	1	6.61	26	1	1	0	64	68	68	1
6	1453215	2020-07-12	2021-08-22	1	69	1	73	172	1.72	67.8	24.6755	22	16	3	0	0	0	0	0	220	19.3	1.54	1087	0.25	0.03	144	1316	106	36	31	59	21	11.4	50	0.42	60	1.31	8.69	28.6	1	0	0	27	29	39	1
7	1465764	09/11/2020	08/12/2020	1	74	1	70	169	1.69	65	24.5089	63	31	11	0	0	0	0	0	129	25	11.8	982	11.1	0.61	190	714	16.65	45	40	80	21	15	48	0.4375	68	0.85	10	30	1	1	0	30	30	30	1
8	1280020	2020-10-11	2029-11-04	1	70	1	93	165	1.65	61.4	34.1598	32	10	4	0	1	0	0	0	249	14.5	0.84	995	8.6	0.07	332	188	15.7	50	40	80	33	11	64	0.515625	66	0.72	9.5	30	1	0	0	15	24	28	0
9	1145460	2020-12-07	2021-01-05	1	78	1	70	160	1.6	62	27.3437	63	34	12	1	1	0	0	1	114	14.6	0.29	31820	7.19	8.13	71	30370	419	51	43	80	23	13	51	0.45098	65	0.86	13	31	1	0	0	30	30	32	1
10	1645774	09/09/2020	12/10/2020	1	82	1	80	172	1.72	67.64	27.0416	51	12	8	0	0	0	0	0	104	12.7	1.14	10000	8.97	0.11	181	23848	66.9	46	41	79	14	5.3	41	0.341463	73	2.3	8.67	33	1	1	0	35	35	35	1
11	1646197	2020-09-07	2020-10-05	1	59	1	90	176	1.76	66	29.0548	22	8	6	0	0	0	0	0	102	17.8	0.95	465	29.96	4.04	210	706	14.8	50	40	80	25	17	48	0.520833	72	1.1	8	33	1	0	0	23	29	29	1
12	1639727	18/06/2020	04/07/2020	1	49	1	70	165	1.65	61	25.7117	10	18	3	1	1	0	0	0	154	1.9	0.1	8011	30.4	0.4	76	10029	93.7	38	30	78	28	14	25	1.12	61	1.5	5.9	33.5	1	0	0	9	13	17	0
13	1367861	09/07/2020	2020-08-03	1	48	1	127	178	1.78	73	40.0833	51	23	11	1	1	0	0	0	170	20.4	2	967	24.8	5.45	232	203	8.5	43	21	70	17.8	8.58	23	0.773913	75	1.44	8.705	34.4	1	0	0	14	17	24	0
14	1639113	11/06/2020	29/06/2020	1	49	1	94	169	1.69	65	32.912	16	12	8	1	1	0	0	0	294	12.2	3.2	713	18.38	0.29	172	15.8	6.4	44	35	60	25	12	33	0.757576	63	0.65	6.42	34.9	1	0	0	12	13	20	0
15	1009000	20/06/2020	06/07/2020	1	79	2	44	156	1.56	53	18.0802	36	10	4	0	1	0	0	0	204	1.9	0.02	2560	0.09	0.06	76	1119	17.5	38	18	63	20	10.5	43	0.465116	72	1	8.705	35	1	0	0	10	17	36	1
16	1646933	2020-09-19	2020-10-10	1	63	1	80	174	1.74	69.6	26.4236	29	11	7	0	0	0	0	0	99	8.6	0.69	911	7.8	0.07	135	1257	14.7	44	34	80	21	15	36	0.583333	59	0.79	10	35	1	0	0	20	20	20	1
17	1650937	07/11/2020	07/12/2020	1	79	2	62	152	1.52	48	26.8352	59	25	11	0	1	0	0	0	170	13.4	0.94	829	10.1	0.06	249	988	7.1	38	25	68	16	9.8	46	0.347826	66	1.1	7	35	1	1	0	32	32	34	1
18	1246364	2021-01-10		1	32	1	78	172	1.72	68	26.3656	13	10	6	0	0	0	0	0	150	10.27	0.97	940	2.52	0.05	526	714	16.65	36	30	67	20	11	30	0.666667	55	1.42	7.28	35	1	0	0	1	3	3	0
19	1638299	24/05/2020	27/06/2020	1	57	1	65	170	1.7	64.378	22.4913	58	30	12	1	0	0	0	0	142	25.3	0.76	2719	5.88	8.3	266	5438	79.8	37	29	71	27	14	68	0.397059	70	1.27	10.51	35.3	1	1	0	34	34	35	1
20	1330524	29/08/2020	28/09/2020	1	66	1	82	170	1.7	64.38	28.3737	22	6	3	0	1	0	0	0	245	19.1	0.64	2304	3.06	0.09	231	255	15.4	46	35	76	20	12	36	0.555556	62	1.25	9	36	1	0	0	8	22	31	0
21	1054782	16/11/2020	06/12/2020	1	83	1	58	162	1.62	54	22.1003	70	26	10	0	1	0	0	0	100	11	0.98	1014	7.7	0.09	364	694	27.1	48	43	88	21	11	56	0.375	68	0.78	9.5	36	1	0	0	16	21	21	1
22	1325092	2020-11-21	09/12/2020	1	52	1	100	172	1.72	65	33.8021	24	6	2	0	0	0	0	0	158	28.2	1.27	796	3.92	0.31	307	588	3	43	40	82	22	16	34	0.647059	66	0.82	9	36	1	0	0	7	11	23	0
23	1653640	03/12/2020	16/12/2020	1	53	1	120	167	1.67	63	43.0277	24	6	8	0	1	0	0	0	57	11.5	0.46	1090	4.8	0.13	235	140	19	42	36	70	24	13	45	0.533333	66	0.7	8	36	1	0	0	18	18	18	0
24	1152803	29/06/2020	02/08/2020	1	61	1	96	175	1.75	68.928	31.3469	34	8	8	0	0	0	0	0	59	15	0.78	5072	26.1	0.2	263	1376	86.6	49	32	84	25	10	42	0.595238	65	1.16	8.05	37.9	1	0	0	11	41	41	0
25	1221938	15/09/2020	28/09/2020	1	52	1	80	176	1.76	69.838	25.8264	22	8	6	0	0	1	0	0	97	11.1	0.77	10000	6.5	0.15	269	432	4.3	38	26	65	23	11	23	1	58	1.5	6.7	38	1	0	0	6	9	13	0
26	1642210	2020-07-20	2020-08-19	1	42	1	120	180	1.8	75	37.037	12	5	3	0	1	0	0	0	229	9.2	0.2	1654	4.8	1.64	125	346	35.7	52	30	96	31	21	39	0.794872	65	1.13	9.23	38.5	1	0	0	19	34	34	0
27	1422854	05/07/2020	2020-08-07	1	57	1	92	178	1.78	73	29.0367	52	17	10	1	1	0	0	0	98	4.3	0.3	6798	0.89	0.07	21	45.7	3	39	32	84	28	11	41	0.682927	64	0.73	8	39	1	0	0	18	32	37	0
28	1532554	13/06/2020	01/07/2020	1	69	1	83	178	1.78	71.658	26.1962	26	12	6	0	1	0	0	0	274	9.9	0.5	3002	24.9	0.39	243	1958	30.2	43	29	79	19	12.95	33	0.575758	70	1.12	8.34	39.73	1	0	0	10	19	19	0
29	1043012	24/01/2021	06/02/2021	1	64	2	74	159	1.59	55	29.271	89	28	7	0	0	0	0	0	224	20	0.3	1868	17.7	0.46	227	213	16.65	35	30	65	23	14.5	23	1	67	0.9	10.9	42	1	0	0	13	17	22	0
30	1643277	2020-07-31	2020-08-28	1	81	2	68	173	1.73	64	22.7204	38	10	6	0	1	0	0	0	258	8.3	0.75	1328	19	0.28	353	1956	16.1	40	26	64	23	13	62	0.370968	65	0.69	9.71	42.3	1	0	0	26	29	29	1
31	1312656	2020-07-09	2020-07-28	1	64	2	53	156	1.56	48.2	21.7784	67	25	5	0	0	0	0	0	225	7.1	4	3564	16.79	0.19	244	4569	57.1	32	26	68	9.1	7.96	29	0.313793	62	1.26	18.33	43	1	0	0	6	16	19	0
32	1391433	2020-09-26	2020-11-06	1	46	1	100	179	1.79	73.9	31.21	26	8	5	0	1	0	0	0	168	9.7	0.45	1299	10.08	0.22	167	305	8.1	39	32	73	26	11	50	0.52	72	1	5.07	44	1	0	0	42	42	44	0
33	1006767	2020-11-17	29/11/2020	1	78	1	76	172	1.72	67	25.6896	89	38	18	0	1	0	0	1	85	8.1	0.27	2304	13.2	0.41	318	22068	115	36	28	70	20	14	50	0.4	69	2.1	10.66	44	1	0	0	13	13	14	1
34	1661423	08/01/2021		1	78	2	55	150	1.5	45	24.4444	38	14	8	0	0	0	0	0	232	34	2.7	4280	21	0.28	548	1490	16.65	50	43	79	21	14	64	0.328125	75	1.32	10	44	1	0	0	1	1	1	1
35	1642815	2020-07-25	08/05/2020	1	58	1	76	173	1.73	67.108	25.3934	22	10	3	1	1	0	0	0	190	12.3	0.5	872	34.3	0.97	181	1073	6.7	39	29	78	18	10	40	0.45	57	1.39	11.29	45	1	0	0	9	10	15	0
36	1641652	07/10/2020	07/21/2020	1	46	1	80	172	1.72	65	27.0416	35	10	8	1	1	0	0	0	180	12.4	0.38	781	1.73	0.24	340	43.9	3	38	21	79	26	11.8	27	0.962963	66	1.03	5.61	45	1	0	0	5	7	10	0
37	1276820	13/01/2021	31/02/2021	1	59	1	120	167	1.67	63	43.0277	24	6	8	0	1	0	0	0	60	6.29	0.38	1490	14.18	0.32	117	157	8.9	46	35	79	30	16	38	0.789474	62	1	9	46	1	0	0	16	16	18	0
38	1662048	15/01/2021		1	72	2	88	160	1.6	52	34.375	51	21	5	0	1	0	0	0	289	7.4	0.37	480	3.52	0.11	200	1986	16.65	41	30	70	21	14	55	0.381818	62	0.8	14	46	1	0	0	1	1	1	0
39	1647087	2021-09-20	2020-10-15	1	65	1	80	180	1.8	72	24.6914	36	20	10	0	0	0	0	0	183	10	0.98	5218	33.28	0.58	226	571	36.1	45	39	72	25	11	65	0.384615	60	0.96	5	47	1	0	0	23	23	23	1
40	1544567	2020-06-30	2020-07-12	1	67	1	75	170	1.7	71	25.9516	30	14	12	0	1	0	0	0	134	4.5	0.5	488	1.44	1.21	79	627	19.9	47	44	78	21	18	33	0.636364	62	0.72	7.13	47.3	1	0	0	12	16	16	1
41	1655244	2020-12-15	2021-02-03	1	56	2	75	140	1.4	56	38.2653	36	12	11	0	0	0	0	0	148	17	0.91	790	11.9	0.02	302	620	16.65	35	29	60	26	17	41	0.634146	70	0.7	8	48	1	0	0	12	26	50	0
42	1201813	2020-12-03	2020-12-17	1	60	1	85	170	1.7	66	29.4118	27	6	2	0	1	0	0	1	225	9.8	0.58	1650	10.6	0.06	343	643	16.65	40	32	70	21	19	47	0.446809	74	1	12	48	1	0	0	7	8	17	0
43	1642391	2020-07-19	2020-09-02	1	70	1	80	175	1.75	69	26.1224	30	9	2	0	1	0	0	0	289	18	1.4	792	29	0.39	224	300	3	39	30	77	22	15.6	36	0.611111	68	0.74	6.51	49.51	1	0	0	23	44	44	0
44	1123841	15/06/2020	10/07/2020	1	85	1	70	160	1.6	57	27.3437	16	6	6	0	1	0	0	0	230	9.2	0.5	5844	25.3	0.79	273	2064	21.2	30	36.9	81.3	21	11.2	57	0.368421	68	0.86	7.87	50	1	0	0	12	14	27	0
45	1639243	10/06/2020	22/06/2020	1	55	1	73	185	1.85	78.028	21.3294	26	22	8	1	1	0	0	0	220	16.7	6	311	1.75	0.27	356	41.8	14	36.4	30.1	78.1	18	13.4	30	0.6	64	0.69	6.85	50	1	0	0	13	17	12	0
46	1613365	04/07/2020	15/07/2020	1	68	1	83	174	1.74	70	27.4145	55	19	8	1	0	0	0	0	80	6.6	0.49	2042	33.2	0.5	173	443	17.2	44	32	73	19	11	53	0.358491	69	0.82	8.16	50	1	0	0	6	8	11	0
47	1642265	18/07/2020	05/09/2020	1	43	1	122	175	1.75	68.928	39.8367	28	24	6	0	0	0	0	0	104	6.2	0.51	610	15.8	0.86	134	725	64.3	27	43	95	26	24	38	0.684211	72	1.86	14.6	50	1	1	0	34	35	35	1
48	1652439	2020-11-08	03/12/2020	1	72	1	85	160	1.6	62	33.2031	24	6	2	0	0	0	0	0	116	20	0.3	10000	17.7	0.46	227	1762	1119	40	35	80	25	16	37	0.675676	55	0.75	10	50	1	0	0	13	17	27	0
49	1392943	2021-01-29		1	73	1	86	162	1.62	58.7	32.7694	27	13	2	1	1	0	0	0	280	8.73	0.78	2840	29.7	0.39	225	714	16.65	30	23	59	23	16	39	0.589744	66	0.77	10	50	0	0	0	0	1	1	0
50	1641101	05/07/2020	2020-08-16	1	55	1	120	170	1.7	66	41.5225	24	10	4	0	0	0	0	0	171	11.3	0.51	866	15.72	0.15	184	524	4.1	44	35	81	20	14.8	45	0.444444	68	1.29	8.16	52	1	1	0	43	43	45	1
51	1645680	04/09/2020	15/09/2020	1	58	1	77	168	1.68	62.558	27.2817	19	14	3	1	0	0	0	0	290	16.3	0.26	637	29.4	0.12	279	586	4.7	36	29	80	24	18	25	0.96	78	0.87	6.18	52	1	0	0	5	7	15	0
52	1126902	15/06/2020	15/06/2020	1	84	1	60	159	1.59	54.368	23.7332	43	17	8	0	1	0	0	0	60	22.9	1.6	1234	12.4	0.08	255	317	12.1	27	35.6	62.4	20	19.7	40	0.5	68	0.58	7.4	53	1	0	0	1	1	1	1
53	1531074	2020-09-30	2021-10-03	1	50	1	75	165	1.65	61.34	27.5482	43	19	14	1	1	0	0	0	290	6.6	0.66	10000	16.04	0.67	85	13906	122	43	30	80	22	16	41	0.536585	70	1.31	8	53	1	1	0	4	4	4	1
54	1093105	21/09/2020	10/10/2020	1	74	1	91	186	1.86	80.4	26.3036	37	28	8	0	0	0	0	0	283	9.6	0.77	699	22.07	0.28	173	2539	13.3	42	30	74	19	13	37	0.513514	40	1	10	53	1	0	0	7	14	22	0
55	1243443	2020-11-07	14/12/2020	1	61	1	78	168	1.68	64.1	27.6361	53	17	7	1	1	0	0	1	160	8.1	0.37	760	3.23	0.26	318	4290	14.2	44	35	75	18	16	40	0.45	46	0.8	11	53	1	0	0	15	33	40	0
56	1654602	21/12/2020	10/01/2021	1	84	2	64	160	1.6	52	25	44	29	8	1	1	0	0	0	110	12.9	0.54	1410	54.2	3.96	134	8505	134	39	31	61	24	9.5	27	0.888889	71	0.7	8	53	1	0	0	20	20	20	1
57	1557074	2020-12-16	2020-12-31	1	46	1	90	170	1.7	66	31.1419	26	13	8	0	1	0	0	0	274	14.8	1.04	2100	12.02	0.1	362	1974	15.6	44	37	84	24	9.7	27	0.888889	63	1.1	8	53	1	0	0	10	10	15	0
58	1643106	2020-08-03	2020-09-05	1	63	1	65	174	1.74	66	21.4692	37	11	9	1	1	0	0	0	99	9.6	1.02	664	8.96	0.1	192	237	8.7	47	35	66	29	12	67	0.432836	65	1.4	13	54	1	0	0	21	38	38	0
59	1253124	25/07/2020	05/08/2020	1	55	1	77	172	1.72	71	26.0276	26	7	6	0	0	0	0	0	209	11.9	0.53	851	12.45	1.48	221	327	3.2	35	31	65	21	10.3	35	0.6	62	1.58	8.705	55	1	0	0	7	9	12	0
60	1119616	2020-10-18	18/11/2021	1	75	1	80	178	1.78	68	25.2493	36	26	8	1	1	0	0	0	109	6	0.6	1050	6.63	0.82	289	6227	217	40	35	80	24	12	42	0.571429	60	0.46	14.1	55	1	1	0	20	33	34	1
61	1639466	2020-06-18	2020-06-28	1	63	1	87	178	1.78	73	27.4587	19	6	6	0	1	0	0	0	238	15.1	0.33	961	2.63	0.21	233	112	3.3	39	32	76	26	13.3	30	0.866667	67	1.33	6.05	56	1	0	0	6	15	16	0
62	1647944	29/09/2020	27/10/2020	1	72	2	69	161	1.61	53	26.6193	63	31	11	0	0	0	0	0	100	17.2	0.52	1300	6.08	0.09	186	919	12.2	32	31	65	29	14	45	0.644444	72	1.1	14	56	1	0	0	14	19	29	0
63	1106784	2020-11-09	2020-12-30	1	64	1	82	175	1.75	70	26.7755	60	27	13	1	1	0	0	0	216	10.2	0.31	1863	16.9	0.23	181	3661	25.3	40	38	75	23	12	35	0.657143	63	1.19	6.9	56	1	1	0	51	51	51	1
64	1115592	03/10/2020	10/11/2020	1	81	1	75	172	1.72	67.7	25.3515	43	20	10	0	1	0	0	0	65	7.8	0.3	10000	30.75	0.12	365	1188	126	40	30	79	25	12	73	0.342466	68	1.05	9.5	57	1	1	0	17	39	39	1
65	1638641	2020-05-30	2020-06-20	1	44	2	100	169	1.69	65	35.0128	24	7	7	0	0	0	0	0	178	12.5	1.01	421	5.67	0.12	205	86.5	3	45	31	78	17	16.5	37	0.459459	68	0.7	8.2	58	1	0	0	12	14	22	0
66	1644562	2020-08-18	2020-09-09	1	49	1	95	168	1.68	64.4	33.6593	22	6	3	0	0	0	0	0	158	6.9	0.46	606	15.38	0.72	167	104	20.8	42	31	87	28	20	35	0.8	68	0.78	8.72	59	1	0	0	14	19	22	0
67	1362485	2020-10-23	2020-11-26	1	54	1	80	170	1.7	65.8	27.6817	55	23	13	0	0	0	0	0	100	12.8	0.64	988	21.23	0.26	310	714	16.65	40	35	73	25	16	42	0.595238	73	1.6	8.05	60	1	0	0	34	34	34	1
68	1108053	2021-12-09	01/01/2021	1	89	2	65	162	1.62	65.9	24.7676	53	17	7	1	1	1	1	1	148	9.7	0.48	2720	0.64	0.15	162	3485	374	40	32	70	25	15	46	0.543478	65	1	8.705	60	1	0	0	28	37	47	1
69	1297797	23/01/2021	2021-02-05	1	67	1	80	176	1.76	71.4	25.8264	81	30	7	0	0	0	0	0	148	10.25	0.36	4240	13.85	0.79	197	64	3	41	31	67	24	12	29	0.827586	68	0.73	9.14	60	1	0	0	1	1	1	0
70	1018312	24/01/2021		1	59	2	63	163	1.63	55	23.7118	29	14	7	0	0	0	0	0	160	10.4	0.31	970	1.63	0.14	209	714	9.4	32	24	73	19	12.1	40	0.475	62	0.82	9.5	61	1	0	0	1	1	8	0
71	1649182	2020-10-14	2020-11-05	1	67	1	75	173	1.73	64	25.0593	69	29	8	0	1	0	1	0	168	13	0.65	1811	22.79	0.33	206	211	13.4	42	40	80	31	12.9	31	1	65	2.44	8.85	64	1	0	0	22	22	22	1
72	1646485	16/09/2021	2020-10-02	1	71	2	104	157	1.57	54	42.1924	30	11	4	0	1	0	0	0	154	6.7	0.37	872	19.48	0.08	150	991	16.65	44	35	89	25	13	48	0.520833	70	1.14	15	66	1	0	0	9	17	23	0
73	1024167	2021-02-01		1	71	1	84	169	1.69	65	29.4107	41	15	8	1	1	0	0	1	221	8.2	7.6	4240	0.32	0.06	223	507	16.65	40	37	74	18	11	40	0.45	71	0.8	8	66	1	0	0	1	1	11	1
74	1089885	2020-12-22	2021-01-01	1	68	1	90	180	1.8	75	27.7778	24	6	2	0	1	0	0	0	202	9.7	0.48	1900	1.2	0.03	162	572	6.2	46	41	86	33	23	43	0.767442	78	0.7	9	67	1	0	0	6	7	11	0
75	1638907	13/06/2020		1	44	1	86	172	1.72	67	29.0698	34	23	9	0	0	0	0	0	124	22.9	0.7	482	10.5	0.3	489	21.3	19	23	33	80	17	10.9	30	0.566667	76	1.37	6	68	1	0	0	11	17	28	0
76	1642670	2020-07-23	18/08/2020	1	54	2	88	160	1.6	52.4	34.375	25	7	3	0	0	0	0	0	150	9.1	0.73	670	14.81	0.15	235	86	6	28	23	81	26	12.2	40	0.65	68	1.25	9.32	68	1	0	0	13	20	27	0
77	1645515	28/08/2020	12/09/2020	1	51	1	90	182	1.82	75.298	27.1706	52	21	6	0	0	0	0	0	110	12.1	0.5	8853	10.1	0.48	310	183	12.3	35	31	76	19	12.1	29	0.655172	65	1	8.705	68	1	0	0	8	9	14	0
78	1649334	2020-10-16	2020-11-01	1	55	2	83	158	1.58	50	33.2479	38	12	13	1	0	0	0	0	58	28.8	3.46	10000	24.48	6.55	219	3744	731	36	31	74	20	9.9	34	0.588235	75	1.3	8.55	68	1	0	0	16	17	17	1
79	1643336	01/08/2020	04/08/2020	1	72	2	64	152	1.52	45	27.7008	69	32	10	1	1	0	0	0	211	6.7	0.2	4069	16.5	0.71	166	14145	210	31	27	78	19	9.5	23	0.826087	68	0.85	23.5	70	1	1	0	4	4	4	1
80	1136635	18/02/2022	08/03/2022	0	97	1	63	161	1.61	57.8	24.3046	32	8	3	0	1	0	0	0	141	6.7	0.72	150	13.77	0.54	153	6180	589	40	33	73	20	11	60	0.333333	42	1.03	17.65	36	0	0	0	0	13	13	0
81	1133777	23/02/2022	03/03/2022	0	73	2	64	165	1.65	57	23.5078	54	19	12	1	1	0	0	0	161	3.5	0.32	4310	7.91	100	83	2672	28.8	40	34	82	12	8	46	0.26087	40	1.4	25.8	6	1	0	0	1	8	8	0
82	1698703	14/02/2022	2022-02-19	0	63	1	88	188	1.88	82.4	24.8981	36	14	3	0	0	0	0	0	188	5.2	0.74	1000	9.5	0.15	350	365	16	42	35	78	18	13.2	34	0.529412	56	1.15	7.6	44	1	0	0	18	1	18	1
83	1041614	14/03/2022	16/03/2022	0	87	1	54	153	1.53	50.5	23.0681	38	25	3	0	1	0	0	1	192	10.3	1.64	3320	37	0.53	443	6889	412	45	38	85	19	12	57	0.333333	64	0.47	10	48	0	0	0	0	2	6	0
84	1552766	23/04/2022		0	58	1	79	180	1.8	75	24.3827	66	30	16	0	1	0	0	1	145	11.3	0.75	4320	27.6	2.9	107	3844	31.4	48	40	94	14	7	35	0.4	25	0.97	7	18	1	1	0	1	1	1	0
85	1708460	16/03/2022		0	49	2	45	154	1.54	46.4	18.9745	56	23	10	0	0	0	0	0	262	4.1	0.21	4320	21.7	0.18	206	5364	55.9	42	35	66	15	9	82	0.182927	75	0.68	5.8	19	1	0	0	6	6	6	1
86	1674676	24/02/2022	26/02/2022	0	38	2	50	160	1.6	50	19.5312	48	24	8	0	0	0	0	0	145	11.8	0.48	4310	4.56	0.25	118	60.5	20	39	35	69	19	11	30	0.633333	62	0.76	8	45	1	0	0	5	1	12	1
87	1549182	22/02/2022	04/03/2022	0	80	1	91	170	1.7	66	31.4879	32	12	3	0	1	1	0	0	300	6.3	0.79	1120	1.12	0.06	267	193	20.7	40	37	76	30	10.5	30	1	60	0.62	10	45	0	0	0	0	3	9	0
88	3577920	16/03/2022	2022-03-24	0	67	1	86	175	1.75	70.5	28.0816	16	9	2	0	1	0	0	0	146	4.7	0.9	1060	13.77	0.54	171	380	27	38	31	78	21	13.4	45	0.466667	60	1.15	6.27	50	0	0	0	0	6	6	0
89	1329087	2022-04-30		0	84	2	71	164	1.64	63	26.398	24	17	5	0	1	0	0	0	139	6.7	0.4	355	2.2	0.04	181	1581	6.9	45	40	71	32	15	40	0.8	68	1.78	16.28	53	1	0	0	1	1	1	0
90	1704133	11/02/2022	14/02/2022	0	25	1	68	170	1.7	66	23.5294	6	1	2	0	0	0	0	0	260	11	0.7	1090	0.19	0.06	249	1291	30.5	46	44	73	27	12	33	0.818182	68	1.61	6.14	37	1	0	0	9	3	3	0
91	3572793	17/02/2022	23/02/2022	0	68	2	75	170	1.7	59.3	25.9516	22	13	2	0	0	0	0	0	187	13.9	1.11	2090	30.4	0.28	330	1410	9.7	47	30	76	29	14	39	0.74359	67	0.8	10	45	0	0	0	0	3	6	0
92	1705418	24/02/2022	03/03/2022	0	72	2	70	162	1.62	53.64	26.6728	32	13	2	0	0	0	0	0	262	5.8	1.69	730	0.05	0.06	970	327	5.9	40	36	72	21	11.1	44	0.477273	56	1.3	7	45	1	0	0	3	20	22	0
93	1516990	16/03/2022		0	64	2	65	158	1.58	50	26.0375	56	16	7	1	0	0	0	0	131	22	1.98	3260	23.25	2.59	409	7007	103	35	27	67	33	14.3	38	0.868421	60	0.8	9	45	0	0	0	0	8	8	0
94	1391775	2022-05-05		0	90	1	71	162	1.62	53.7	27.0538	18	10	5	0	1	0	0	0	202	10.4	0.42	3030	8.4	0.34	130	715	10.1	42	35	63	21	13.6	51	0.411765	62	1.4	22.4	47	0	0	0	0	2	6	1
95	1706998	16/03/2022		0	58	1	72	152	1.52	50	31.1634	24	12	8	0	1	0	0	0	145	14.2	0.44	290	0.27	0.04	154	1198	39.7	32	28	77	26	17.8	34	0.764706	56	0.84	9.58	40	1	0	0	3	1	6	1
96	1707003	27/02/2022	13/03/2022	0	27	2	64	150	1.5	45	28.4444	6	5	4	0	0	0	0	0	206	11	1.42	1030	0.32	2.48	307	59.6	30.5	35	33	76	22	12	29	0.758621	66	2	5	48	0	0	0	0	1	11	0
97	1287726	08/02/2022	12/02/2022	0	85	1	75	180	1.8	75.11	23.1481	47	13	4	0	0	0	0	0	163	6.6	1.76	540	11.2	0.63	178	1680	30.1	38	32	82	23	15	52	0.442308	59	0.92	10.98	57	0	0	0	0	4	4	0
98	1703360	01/02/2022	05/02/2022	0	79	2	65	158	1.58	50	26.0375	39	11	10	0	0	0	0	0	133	11	0.3	1040	7.54	0.3	183	2035	42.4	45	39	85	23	13	70	0.328571	66	0.92	14.5	45	1	0	0	17	17	19	1
99	1059315	13/03/2022	29/03/2022	0	54	1	82	176	1.76	71.4	26.4721	18	4	2	0	1	0	0	0	231	10.5	1.54	1530	0.42	0.07	194	417	4.7	42	35	82	20	12.68	20	1	65	1.26	6.8	45	0	0	0	0	9	9	0
100	1064061	16/03/2022		0	80	1	92	184	1.84	78.7	27.1739	40	15	7	0	0	0	0	1	133	6.7	1.88	4320	32.7	0.68	78	5802	172	53	45	88	22	15	47	0.468085	58	0.68	10	42	0	0	0	0	8	8	0
101	1031345	04/03/2022	11/03/2022	0	80	2	90	162	1.62	68.8	34.2936	33	12	4	0	1	1	1	0	181	6.5	0.46	3520	22.36	46	196	6030	38.5	51	35	82	20	9.5	43	0.465116	65	2.6	15.4	40	0	0	0	0	1	7	0
102	1030662	06/03/2022	17/03/2022	0	87	2	65	153	1.53	46	27.7671	38	26	4	0	1	0	0	0	229	20.9	0.84	2590	32.12	100	200	5012	183	41	34	80	22	10	42	0.52381	78	1.18	22.4	54	0	0	0	0	4	11	0
103	3565255	2022-02-04	10/02/2022	0	88	1	57	173	1.73	67.1	19.0451	59	16	2	0	1	1	0	0	229	12.5	0.25	3950	13.2	0.02	375	6965	72.1	45	34	82	19	11	48	0.395833	70	0.74	12.6	36	0	1	0	0	6	6	0
104	1414256	20/02/2022	26/02/2022	0	75	1	70	180	1.8	73	21.6049	38	18	6	0	1	1	0	0	133	23.3	1.2	4310	23	0.59	208	629	24.7	41	36	71	24	12	40	0.6	62	1.18	7	48	0	0	0	0	3	6	0
105	1515994	10/02/2022	13/02/2022	0	62	2	56	151	1.51	45	24.5603	59	24	8	0	1	0	0	0	286	0.3	0.01	4310	33.53	19.7	31	3500	186	39	31	84	20	17	38	0.526316	60	0.97	11.2	50	0	0	0	0	3	3	1
106	1702815	07/04/2022		0	30	1	40	170	1.7	67.6	13.8408	45	17	10	0	0	0	0	0	192	1	0.34	1160	30.97	12	38	1291	30.5	42	34	76	17	12	43	0.395349	39	2.4	15.03	21	0	0	0	0	0	1	0
107	1286068	17/03/2022		0	80	2	60	157	1.57	49.6	24.3418	33	12	12	0	1	0	0	0	204	2.1	0.11	2886	42	19	45	1556	67	41	33	64	22	17	40	0.55	53	1.16	7	42	0	0	0	0	1	1	0
108	1701593	18/02/2022	2022-03-12	0	86	2	56	160	1.6	52	21.875	30	13	4	0	1	0	0	0	92	8	0.23	1990	5.66	0.75	169	530	9	42	40	65	16	16.7	52	0.307692	45	0.65	11	37	1	0	0	1	1	1	0
109	1018236	11/03/2022		0	82	1	74	166	1.66	62.3	26.8544	24	13	13	1	1	0	1	1	229	8.6	1	770	13.77	0.54	142	169	31	42	32	78	29	12	42	0.690476	59	1.4	12.64	40	0	0	0	0	11	11	0
110	1060926	29/04/2022		0	62	1	76	183	1.83	77.7	22.694	21	9	2	0	0	0	0	0	229	8.6	1.8	600	13.77	7.6	249	58.2	9.1	51	47	85	23	10.3	41	0.560976	56	1.3	6.7	41	1	0	0	1	1	1	0
111	1653291	14/03/2022	26/03/2022	0	84	1	98	172	1.72	67	33.126	24	12	3	0	1	0	0	0	140	10	2.8	2303	0.45	0.54	326	2677	30	49	41	77	20	11	38	0.526316	63	0.65	12.31	45	0	0	0	0	8	8	0
112	1708785	20/03/2022	25/03/2022	0	40	1	80	170	1.7	66	27.6817	15	0	0	0	0	0	0	0	229	11.7	1.97	2303	7.21	0.03	597	492	30.5	40	35	75	19	12.7	30	0.633333	56	0.9	6.7	44	0	0	0	0	2	2	0
113	1381296	03/04/2022		0	75	1	86	177	1.77	72	27.4506	33	8	7	0	0	0	0	0	128	14	1.2	2303	19	0.66	142	1291	30.5	42	36	72	23	17	35	0.657143	64	1.29	8	52	0	0	0	0	2	6	0
114	1606573	02/04/2022		0	70	1	78	174	1.74	67	25.763	28	25	7	0	0	0	0	0	298	20.3	0.61	2303	18	49	168	1291	103	46	36	82	19	12	79	0.240506	71	1.4	12.7	45	0	0	0	0	0	13	0
115	1013317	06/03/2022		0	69	1	72	182	1.82	76	21.7365	29	15	3	1	0	0	0	0	133	7.8	0.61	4320	14.68	0.25	240	79	30.5	38	31	81	20	15	46	0.434783	63	1.08	10.09	48	0	0	0	0	1	12	0
116	1705193	02/03/2022		0	52	1	101	170	1.7	66	34.9481	33	20	10	0	0	0	0	0	154	5.4	0.81	870	5.81	0.15	282	435	30.9	48	40	67	21	15	42	0.5	68	0.76	10	36	1	0	0	13	20	20	0
117	1334141	01/02/2022	21/02/2022	0	89	2	55	155	1.55	50.7	22.8928	30	12	3	0	1	0	1	0	226	7.7	1.25	4310	0.78	0.21	219	1662	51.8	49	45	82	25	12	75	0.333333	65	3	26	50	0	0	0	0	11	11	0
118	1648508	25/04/2022		0	64	1	85	176	1.76	71.4	27.4406	29	14	5	0	0	0	0	0	241	1	0.18	4320	17.26	0.07	216	835	15	52	40	94	28	11.3	43	0.651163	66	1.3	7	43	0	0	0	0	1	1	0
119	1569917	12/02/2022	17/03/2022	0	46	1	120	170	1.7	65.84	41.5225	22	15	0	0	1	0	0	0	86	14.8	0	2303	2.89	0.09	226	910	30.5	43	42	89	21	11	31	0.677419	55	0.69	6.53	35	0	0	0	0	10	29	0
120	1519019	27/03/2022		0	71	2	49	162	1.62	58.7	18.6709	46	30	8	0	0	1	0	1	133	2.9	0.35	280	33.04	8.45	198	1834	33.6	43	34	67	21	15.1	40	0.525	55	0.9	16	42	1	0	0	3	0	1	0
121	1599482	2022-02-04	05/02/2022	0	79	1	36	166	1.66	64.9	13.0643	58	18	9	0	1	0	0	0	209	18.2	1.46	1420	1.82	0.54	321	350	24.7	48	39	77	19	12.8	44	0.431818	68	1	12	35	1	0	0	1	1	1	1
122	1064359	03/03/2022		0	85	1	65	170	1.7		22.4913	22	12	7	1	1	0	1	0	133	6.5	0.3	1550	15.8	0.24	142	35000	66.4	42	36	82	19	10	45	0.422222	40	0.41	7.7	30	0	0	0	0	1	1	1
123	1336189	27/04/2022		0	77	1	77	168	1.68	64	27.2817	22	9	7	0	1	0	0	0	133	8.5	0.31	2350	0.69	1.75	187	1291	32.1	41	39	66	24	14	40	0.6	60	0.6	9.8	34	0	0	0	0	1	1	0
124	1695194	13/04/2022		0	67	1	80	175	1.75	70	26.1224	34	14	5	0	0	1	0	0	133	12.8	1.41	2303	28.03	0.93	317	1291	30.5	36	31	68	17	9	48	0.354167	45	0.3	9	54	0	0	0	0	0	1	0
125	1232117	16/03/2022	2022-03-22	0	90	2	50	150	1.5	47.1	22.2222	18	10	10	0	1	0	0	0	151	8	0.88	4320	2.16	0.14	235	405	13.4	35	32	78	18	11	55	0.327273	62	0.72	10	42	0	0	0	0	1	6	0
126	1316416	15/02/2022	25/02/2022	0	65	2	78	178	1.78	73.29	24.6181	28	11	2	1	0	1	0	0	286	7.7	1.5	2303	13.77	0.54	258	61	18	38	32	63	24	13	51	0.470588	60	1.3	10	44	0	0	0	0	10	11	0
127	1265307	27/01/2022	26/02/2022	0	78	2	57	164	1.64	56	21.1927	39	22	90	0	0	0	0	0	133	15.8	0.79	4090	17.11	3.84	42	11980	62.7	57	45	91	15	8.3	63	0.238095	59	0.6	4.7	28	1	0	0	1	30	30	1
128	1628876	26/03/2022		0	76	2	56	157	1.57	49	22.719	19	10	7	0	0	0	0	0	133	6.4	0.03	550	13.77	0.54	186	1291	30.5	36	30	60	22	12	36	0.611111	64	0.9	7.8	45	0	0	0	0	1	1	0
129	1257878	20/03/2022	20/03/2022	0	81	2	41	155	1.55	47	17.0656	70	24	13	0	1	0	0	0	229	3.7	0.74	2600	18.91	22.9	225	20156	86	38	30	69	29	15	37	0.783784	64	1.2	17.3	45	1	0	0	1	1	2	1
130	1526863	16/04/2022		0	72	2	130	173	1.73	63.7	43.4361	38	15	4	1	1	1	0	0	96	10	1.4	450	9.6	0.08	264	583	21	41	32	75	34	14	58	0.586207	65	0.7	13.5	45	1	0	0	1	4	4	0
131	1652012	02/02/2022	23/02/2022	0	50	2	60	175	1.75	69.8	19.5918	32	9	3	0	0	0	0	0	283	5.6	0.7	2303	31.6	48.9	196	1291	30.5	33	23	71	21	14	33	0.636364	65	1.12	10.1	50	0	0	0	0	2	6	0
132	1708876	20/03/2022	26/03/2022	0	35	1	80	170	1.7	66	27.6817	15	13	7	0	0	0	0	0	183	15.9	2.54	2303	0.9	1.94	265	133	2.4	334	32	77	25	13	31	0.806452	67	1.14	8	50	1	0	0	2	2	2	0
133	1275327	03/05/2022		0	73	2	59	157	1.57	49.1	23.9361	18	9	2	0	0	0	0	0	223	20.2	0.6	2303	13.53	0.47	233	1291	30.5	32	27	72	21	12	27	0.777778	62	0.9	8	50	0	0	0	0	1	1	0
134	1113373	08/04/2022		0	83	1	70	171	1.71	66.9	23.939	24	10	6	1	1	0	0	0	253	13.8	1.2	2303	11.9	0.13	190	1291	30.5	37	34	82	25	13.8	32	0.78125	64	0.64	10	48	0	0	0	0	2	6	0
135	1698172	06/03/2022	21/03/2022	0	34	2	64	160	1.6	66.8	25	19	14	7	0	0	0	0	0	235	0.1	0.7	1260	6.79	31.7	117	2048	28.9	37	29	80	22	16.2	46	0.478261	52	1.25	7.72	44	0	0	0	0	10	15	0
136	1711572	21/04/2022		0	39	2	65	158	1.58	50	26.0375	40	18	11	0	0	0	0	0	185	10.1	0	4320	32.76	13.1	26	12749	39.1	53	40	75	10	13.9	36	0.277778	60	0.97	15.2	31	1	0	0	1	1	1	0
137	1128432	09/02/2022	21/02/2022	0	69	1	62	162	1.62	58.7	23.6244	20	14	1	0	0	0	0	0	135	6.2	0.33	1270	1.1	0.11	511	278	21.3	48	33	75	25	15	66	0.378788	62	0.65	6.2	46	1	0	0	7	30	31	0
138	1708972	23/03/2022		0	72	1	70	174	1.74	67	23.1206	68	28	14	0	0	0	0	0	146	12.7	1.06	4320	0.3	0.55	60	1714	903	43	32	77	19	9	47	0.404255	30	1.55	16	39	1	1	0	1	1	1	1
139	1596896	05/04/2022		0	69	1	60	160	1.6	66	23.4375	12	10	2	0	0	0	0	0	275	7.1	0.4	2303	1.33	0.62	335	1291	30.5	38	30	71	22	14	34	0.647059	64	0.9	7.9	50	0	0	0	0	2	6	0
140	1122887	14/04/2022		0	63	2	59.2	164	1.64	52	22.0107	46	21	5	0	0	0	0	0	185	6.6	0.4	990	14.6	0.12	409	959	30	35	20	78	26	13	43	0.604651	75	0.8	9.4	52	0	0	0	0	1	1	0

## Sheet: Variables
Variable	Definition	Indicators
id	Number given to the patient for the study.	None
file_num	Hospital file number of the patient.	None
admission	Admission date to the hospital.	Day, month, year
discharge	Discharge date from the hospital.	Day, month, year
COVID-19	SARS-CoV-2 polymerase chain reaction test result.	0: negative, 1: positive
age	Age during hospitalization.	Years
sex	Sex of the patient.	1: male, 2: female
weight	Weight of the patient at admission.	Kilograms
height	Height of the patient at admission.	Centimeters
height_m	Height in meters.	Meters
ards_weight	Ideal weight.	Kilograms
bmi	Body mass index.	Kilogram/meter2
saps_ii	Simplified Acute Physiology Score II.	None
apache_ii	Acute Physiology and Chronic Health Evaluation II.	None
sofa	Sequential Organ Failure Assessment.	None
dm	Diabetes mellitus.	0: no, 1: yes
sah	Systemic arterial hypertension.	0: no, 1: yes
copd	Chronic obstructive pulmonary disease.	0: no, 1: yes
chf	Congestive heart failure.	0: no, 1: yes
ic	Ischemic cardiomyopathy.	0: no, 1: yes
pao2/fio2	Arterial oxygen partial pressureto fractional inspired oxygen ratio.	None
leukocytes	Blood total leukocytes.	x109/L
lymphocytes	Blood total lymphocytes.	x109/L
d_dimer	Blood total d dimer.	ng/ml
crp	Blood total C reactive protein.	mg/L
procalcitonin	Blood total procalcitonin.	ng/ml
platelets	Blood total platelets.	x103/L
bnp	Blood total brain natriuretic peptide.	pg/ml
troponin	Blood total troponin.	pg/ml
rv_basal_diameter	Right ventricle basal diameter.	milimeters
rv_mid_diameter	Right ventricle mid diameter.	milimeters
rv_long_diameter	Right ventricle longitudinal diameter.	milimeters
tapse	Tricuspid annular plane systolic excursion.	None
rv_s_wave	Peak systolic tissue velocity at the tricuspid annulus.	None
psap	Pulmonary artery systolic pressure.	None
tapse/psap	Tricuspid annular plane systolic excursion to pulmonary artery systolic pressure ratio.	None
lvef	left ventricle ejection fraction.	Percentage
e_a	Peak velocity blood flow from left ventricular relaxation in early diastole to peak velocity flow in late diastole caused by atrial contraction ratio.	None
e_e'	Early mitral inflow velocity to mitral annular early diastolic velocity ratio.	None
facvd	Right ventricular fractional area change.	Percentage
mv	Mechanical ventilation.	0: no, 1: yes
rrt	Renal replacement therapy.	0: no, 1: yes
ecmo	Extracorporeal membrane oxygenation.	0: no, 1: yes
mv_days	Total days in mechanical ventilation.	Days
icu_days	Total days in the intensive care unit.	Days
hosp_days	Total days in the hospital.	Days
death	Death of the patient.	0: no, 1: yes
